# Supplementary material for: Defect dependent electronic properties of two-dimensional transition metal dichalcogenides (2H, 1T, and 1T′ phases)
Source: Phys Chem Chem Phys. 2024 Dec 6;27(4):1809–18. doi: 10.1039/d4cp04017a (PMC11698123; doi:10.1039/d4cp04017a)
Supplement: CP-027-D4CP04017A-s013 [file CP-027-D4CP04017A-s013.txt]

File Name : sup-fig1.eps

Caption : supplementary  figure 1

File Name : sup-fig2.eps

Caption : supplementary  figure 2

File Name : sup-fig3.eps

Caption : supplementary  figure 3

File Name : sup-fig4.eps

Caption : supplementary  figure 4

File Name : sup-fig5.eps

Caption : supplementary  figure 5
